# Supplementary material for: Stn1 supports Mec1 function in protecting stalled replication forks from degradation
Source: PLoS Genet. 2025 Oct 15;21(10):e1011917. doi: 10.1371/journal.pgen.1011917 (PMC12548912; doi:10.1371/journal.pgen.1011917)
Supplement: S1 Data — (XLSX) [file pgen.1011917.s009.xlsx]

## Sheet: Fig. 1B
	% Survival
	Strains	Minutes				Mean	Dev std		p-value
		0	100	100	100	100	0					***p<0,005
		30	93	97	99	96.3333	3.05505					**p<0,01
	wt	60	76	86	94	85.3333	9.0185					*p<0,05
		90	67	74	83	74.6667	8.02081
		120	56	65	71	64	7.54983
									t-test wt vs mec1-100
		0	100	100	100	100	0
		30	38	47	55	46.6667	8.5049
	mec1-100	60	22	28	34	28	6		0.000786024	***
		90	12	14	18	14.6667	3.05505		0.000266901	***
		120	7	8	10	8.33333	1.52753		0.000234352	***
									t-test mec1-100 vs mec1-100 stn1-L60F
		0	100	100	100	100	0
		30	75	83	94	84	9.53939
	mec1-100 stn1-L60F	60	57	65	73	65	8
		90	39	44	52	45	6.55744		0.00190895	**
		120	21	26	30	25.6667	4.50925		0.00323325	***
									t-test mec1-100 vs mec1-100 stn1-∆C
		0	100	100	100	100	0
		30	16	20	24	20	4
	mec1-100 stn1-∆C	60	6	8	10	8	2		0.00540848	***
		90	2	3	2	2.33333	0.57735		0.00235054	***
		120	1	1	2	1.33333	0.57735		0.00175661	***

## Sheet: Fig. 2A
	% ssDNA at ARS607
	ARS607
	Strains	Minutes				Mean	Dev std		p-value
									t-test wt 0 vs 20,40,60			***p<0,005
		0	1	1	1	1	0					**p<0,01
	wt	20	1.49168	1.42243	1.88589	1.6	0.249997		0.01418	*		*p<0,05
		40	2.32868	2.25112	2.7702	2.45	0.28		0.000854891	***
		60	2.37534	2.29779	2.81687	2.49667	0.280002		0.000756846	***
									t-test stn1-L60F vs 20,40,60
		0	1	1	1	1	0
	stn1-L60F	20	1.4049	1.50048	1.87625	1.59388	0.249168		0.0145148	*
		40	1.88034	1.81664	2.24302	1.98	0.229998		0.00179692	***
		60	2.13601	2.06953	2.51446	2.24	0.240002		0.000862517	***
									t-test wt vs stn1-∆C
		0	1	1	1	1	0
	stn1-∆C	20	2.17401	2.12969	2.42631	2.24334	0.160002		0.0198752	*
		40	3.17201	3.12215	3.45584	3.25	0.179997		0.0141135	*
		60	3.42268	3.3562	3.80112	3.52667	0.239997		0.00841477	**
									t-test wt vs mec1-100
		0	1	1	1	1	0
	mec1-100	20	2.45667	2.38	2.61436	2.48368	0.119491		0.00524568	**
		40	3.31201	3.26215	3.59584	3.39	0.179997		0.00809472	**
		60	3.59601	3.44	3.95	3.662	0.261326		0.00621227	**
									t-test mec1-100 vs mec1-100 stn1-∆C
		0	1	1	1	1	0
	mec1-100 stn1-∆C	20	3.58168	3.51243	3.97589	3.69	0.249997		0.00165668	***
		40	4.13001	4.04692	4.60307	4.26	0.299998		0.012574	*
		60	4.52667	4.49	4.68436	4.56701	0.103269		0.00506201	**
									t-test mec1-100 stn1-∆C vs mec1-100 stn1-L60F
		0	1	1	1	1	0
	mec1-100 stn1-L60F	20	1.39601	1.32953	1.77446	1.5	0.240002		0.000395757	***
		40	2.261	2.23608	2.40292	2.3	0.089998		0.000411109	***
		60	2.40967	2.39028	2.52005	2.44	0.07		7.83041e-06	***
	ARS607 +0,5 kb
	Strains	Minutes				Mean	Dev std		p-value
		0	1	1	1	1	0
	wt	20	0.97863	0.92875	1.26262	1.05667	0.180096
		40	1.09601	1.02953	1.47446	1.2	0.240002
		60	1.28001	1.19692	1.75307	1.41	0.299998
		0	1	1	1	1	0
	stn1-L60F	20	1.16767	1.11505	1.46728	1.25	0.19
		40	1.20467	1.17143	1.3939	1.25667	0.120004
		60	1.18851	1.13855	1.47293	1.26666	0.18037
									t-test wt vs stn1-∆C
		0	1	1	1	1	0
	stn1-∆C	20	1.51334	1.45794	1.82871	1.6	0.199999		0.0249718	*
		40	2.00467	1.94374	2.35159	2.1	0.220003		0.00872493	**
		60	2.30901	2.25084	2.64015	2.4	0.21		0.00942973	**
									t-test wt vs mec1-100
		0	1	1	1	1	0
	mec1-100	20	1.58997	1.53455	1.90548	1.67667	0.200086		0.016277	*
		40	2.15467	2.09374	2.50159	2.25	0.220003		0.00503796	**
		60	2.4965	2.44525	2.78825	2.57667	0.18502		0.00458413	***
									t-test mec1-100 vs mec1-100 stn1-∆C
		0	1	1	1	1	0
	mec1-100 stn1-∆C	20	2.33367	2.29766	2.53866	2.39	0.129999		0.0066153	**
		40	3.17334	3.11794	3.48871	3.26	0.199999		0.00417076	***
		60	4.18301	4.10823	4.60876	4.3	0.269995		0.000802079	***
									t-test mec1-100 stn1-∆C vs mec1-100 stn1-L60F
		0	1	1	1	1	0
	mec1-100 stn1-L60F	20	1.11168	1.04243	1.50589	1.22	0.249997		0.00198058	***
		40	0.99901	0.91315	1.48784	1.13333	0.309999		0.000565359	***
		60	1.17434	1.09402	1.63164	1.3	0.290003		0.00019524	***
	ARS607+1,7 kb
	Strains	Minutes				Mean	Dev std		p-value
									t-test wt vs mec1-100
	wt	0	1	1	1	1	0
		20	1.09476	1.04027	1.40497	1.18	0.196725
		40	1.08734	1.01533	1.49733	1.2	0.26		0.008786	**
		60	1.09901	1.04084	1.43015	1.19	0.21		0.00213934	***
		0	1	1	1	1	0
	stn1-L60F	20	1.02034	0.95664	1.38302	1.12	0.229998
		40	1.06476	1.01027	1.37497	1.15	0.196725
		60	1.04601	0.97953	1.42446	1.15	0.240002
									t-test wt vs stn1-∆C
		0	1	1	1	1	0
	stn1-∆C	20	1.06034	0.99664	1.42302	1.16	0.229998
		40	2.05131	1.99035	2.39834	2.14667	0.220076		0.00856314	**
		60	2.30467	2.24374	2.65159	2.4	0.220003		0.00232499	***
									t-test mec1-100 vs mec1-100 stn1-∆C
		0	1	1	1	1	0
	mec1-100	20	1.14601	1.07953	1.52446	1.25	0.240002		0.0036622	***
		40	1.938	1.90477	2.12723	1.99	0.12		0.00108067	***
		60	2.15601	2.11723	2.37677	2.21667	0.14		0.000200178	***
		0	1	1	1	1	0
	mec1-100 stn1-∆C	20	2.32034	2.25664	2.68302	2.42	0.229998
		40	3.15072	3.08725	3.51203	3.25	0.229133
		60	3.55747	3.52388	3.74865	3.61	0.121243
									t-test mec1-100 stn1-∆C vs mec1-100 stn1-L60F
		0	1	1	1	1	0
	mec1-100 stn1-L60F	20	0.88957	0.81472	1.31571	1.00667	0.270243		0.00231565	***
		40	1.00034	0.93664	1.36302	1.1	0.229998		0.000329725	***
		60	1.05212	0.97038	1.5175	1.18	0.295127		0.000190775	***
	ARS607+3 kb
	Strains	Minutes				Mean	Dev std		p-value
		0	1	1	1	1	0
	wt	20	1.06201	1.01215	1.34584	1.14	0.179997
		40	0.97301	0.89823	1.39876	1.09	0.269995
		60	1.01151	0.9379	1.43059	1.12667	0.265766
		0	1	1	1	1	0
	stn1-L60F	20	0.87868	0.82244	1.19888	0.966667	0.203059
		40	1.197	1.161	1.402	1.25333	0.130001
		60	1.17364	1.10992	1.53644	1.27333	0.230074
		0	1	1	1	1	0
	stn1-∆C	20	0.99467	0.93374	1.34159	1.09	0.220003
		40	1.15536	1.07355	1.62109	1.28333	0.295352
		60	1.227	1.191	1.432	1.28333	0.130001
									t-test mec1-100 vs mec1-100 stn1-∆C
		0	1	1	1	1	0
	mec1-100	20	1.30897	1.25079	1.64024	1.4	0.210078		0.00912889	**
		40	1.39868	1.32112	1.8402	1.52	0.28		0.00904101	**
		60	1.43794	1.40467	1.62739	1.49	0.12014		0.000126877	***
		0	1	1	1	1	0
	mec1-100 stn1-∆C	20	2.15034	2.08664	2.51302	2.25	0.229998
		40	2.51325	2.43009	2.98666	2.64333	0.300223
		60	2.79435	2.76517	2.96048	2.84	0.105354
									t-test mec1-100 stn1-∆C vs mec1-100 stn1-L60F
		0	1	1	1	1	0
	mec1-100 stn1-L60F	20	0.98501	0.91576	1.37923	1.09333	0.250003		0.00413538	***
		40	0.85935	0.76517	1.39548	1.00667	0.339999		0.00334167	***
		60	1.02408	0.97555	1.30037	1.1	0.175214		0.000123266	***
	ctrl
	Strains	Minutes				Mean	Dev std		p-value
	wt	0	1	1	1	1	0
		20	1.12863	1.07875	1.41262	1.20667	0.180096
		40	0.80901	0.75084	1.14015	0.9	0.21
		60	0.85901	0.80084	1.19015	0.95	0.21
		0	1	1	1	1	0
	stn1-L60F	20	1.16667	1.13897	1.32436	1.21	0.100002
		40	1.13767	1.08505	1.43728	1.22	0.19
		60	0.91634	0.86925	1.18441	0.99	0.170002
		0	1	1	1	1	0
	stn1-∆C	20	0.87601	0.80953	1.25446	0.98	0.240002
		40	0.89601	0.82953	1.27446	1	0.240002
		60	1.13434	1.08171	1.43395	1.21667	0.190004
		0	1	1	1	1	0
	mec1-100	20	1.06434	0.98402	1.52164	1.19	0.290003
		40	1.10901	1.05084	1.44015	1.2	0.21
		60	1.09667	1.04128	1.41205	1.18333	0.200001
		0	1	1	1	1	0
	mec1-100 stn1-∆C	20	1.1037	1.04427	1.44202	1.19666	0.214553
		40	1.05434	0.97402	1.51164	1.18	0.290003
		60	1.04601	0.97953	1.42446	1.15	0.240002
		0	1	1	1	1	0
	mec1-100 stn1-L60F	20	0.91135	0.82271	1.41594	1.05	0.319997
		40	0.84135	0.75271	1.34594	0.98	0.319997
		60	0.92965	0.85485	1.3555	1.04667	0.27006

## Sheet: Fig. 5
	% ssDNA at ARS607
	ARS607
	Strain	Minutes				Mean	Dev std		p-value
									t-test wt vs 20,40,60			***p<0,005
		0	1	1	1	1	0					**p<0,01
	wt	20	1.52231	1.39611	1.85158	1.59	0.235159		0.012199	*		*p<0,05
		40	2.24256	2.07334	2.68409	2.33333	0.31533		0.00184962	***
		60	2.31463	2.14304	2.76233	2.40667	0.319739		0.00159235	***
		0	1	1	1	1	0
	mec1-100	20	2.37703	2.28449	2.61847	2.42666	0.172433
		40	3.18491	3.06977	3.48533	3.24667	0.214554
		60	3.40001	3.28194	3.70805	3.46333	0.22
		0	1	1	1	1	0
	mec1-100 stn1-∆C	20	3.37092	3.24212	3.70697	3.44	0.240002
		40	4.14137	4.00721	4.49142	4.21333	0.249998
		60	4.31258	4.24281	4.49461	4.35	0.130004
									t-test mec1-100 stn1-∆C vs mec1-100 stn1-∆C sgs1∆
		0	1	1	1	1	0
	mec1-100 stn1-∆C sgs1∆	20	1.21194	1.08506	1.543	1.28	0.236435		0.000374092	***
		40	2.06044	1.89968	2.47988	2.14667	0.299557		0.000783803	***
		60	2.05486	1.92098	2.40416	2.12667	0.249465		0.000164938	***
									t-test mec1-100 stn1-∆C vs mec1-100 stn1-∆C exo1∆
		0	1	1	1	1	0
	mec1-100 stn1-∆C exo1∆	20	1.16247	1.02415	1.52337	1.23666	0.257747		0.000411532	***
		40	1.19955	1.08685	1.49359	1.26	0.209999		9.69295e-05	***
		60	1.2447	1.11054	1.59476	1.31667	0.250003		4.87097e-05	***
									t-test mec1-100 stn1-∆C vs mec1-100 stn1-∆C mre11-H125N
		0	1	1	1	1	0
	mec1-100 stn1-∆C mre11-H125N	20	1.10456	0.92043	1.58501	1.20333	0.343124		0.000758833	***
		40	1.65046	1.52703	1.97251	1.71667	0.230001		0.000219389	***
		60	1.67914	1.54082	2.04004	1.75333	0.257747		9.9097e-05	***
	ARS607+0,5 kb
	Strain	Minutes				Mean	Std dev		p-value
		0	1	1	1	1	0
	wt	20	1.06546	1.00106	1.23348	1.1	0.119998
		40	1.13726	1.0203	1.44243	1.2	0.217946
		60	1.23726	1.1203	1.54243	1.3	0.217946
		0	1	1	1	1	0
	mec1-100	20	1.68558	1.5717	1.98272	1.74667	0.21221
		40	2.30667	2.18861	2.61472	2.37	0.220001
		60	2.58558	2.4717	2.88272	2.64667	0.21221
		0	1	1	1	1	0
	mec1-100 stn1-∆C	20	2.34292	2.21787	2.66921	2.41	0.233027
		40	3.06319	2.90756	3.46925	3.14667	0.29
		60	4.14501	3.96791	4.60708	4.24	0.330003
									t-test mec1-100 stn1-∆C vs mec1-100 stn1∆C sgs1∆
		0	1	1	1	1	0
	mec1-100 stn1-∆C sgs1∆	20	1.15819	1.06159	1.41022	1.21	0.179997		0.00212445	***
		40	1.37212	1.30773	1.54015	1.40667	0.119999		0.000657386	***
		60	1.30228	1.15738	1.68034	1.38	0.270004		0.000313689	***
									t-test mec1-100 stn1-∆C vs mec1-100 stn1-∆C exo1∆
		0	1	1	1	1	0
	mec1-100 stn1-∆C exo1∆	20	1.00228	0.85738	1.38034	1.08	0.270004		0.00295871	***
		40	1.29773	1.2065	1.53577	1.34667	0.170002		0.000751712	***
		60	1.32762	1.23618	1.5662	1.37667	0.170389		0.000181845	***
									t-test mec1-100 stn1-∆C vs mec1-100 stn1-∆C mre11-H125N
		0	1	1	1	1	0
	mec1-100 stn1-∆C mre11-H125N	20	0.97137	0.83721	1.32142	1.04333	0.249998		0.00228078	***
		40	1.16773	1.0765	1.40577	1.21667	0.170002		0.000574274	***
		60	1.35707	1.27081	1.58212	1.40333	0.160729		0.000180157	***
	ARS607+1,7 kb
	Strain	Minutes				Mean	Std dev		p-value
		0	1	1	1	1	0
	wt	20	1.13726	1.0203	1.44243	1.2	0.217946
		40	1.22428	1.08934	1.57638	1.29667	0.251459
		60	1.12763	1.02999	1.38238	1.18	0.181939
		0	1	1	1	1	0
	mec1-100	20	1.17992	1.06169	1.48839	1.24333	0.220305
		40	1.83491	1.71977	2.13533	1.89667	0.214554
		60	2.08751	1.97722	2.37526	2.14666	0.205507
		0	1	1	1	1	0
	mec1-100 stn1-∆C	20	2.26431	2.16048	2.53522	2.32	0.193478
		40	3.24243	3.1351	3.52247	3.3	0.199999
		60	3.80349	3.72299	4.01352	3.84667	0.15
									t-test mec1-100 stn1-∆C vs mec1-100 stn1-∆C sgs1∆
		0	1	1	1	1	0
	mec1-100 stn1-∆C sgs1∆	20	1.13713	1.0137	1.54	1.23028	0.275237		0.00495944	**
		40	1.08121	1.02755	1.22124	1.11	0.100003		7.08078e-05	***
		60	1.14682	1.06632	1.35685	1.19	0.15		2.67213e-05	***
									t-test mec1-100 stn1-∆C vs mec1-100 stn1-∆C exo1∆
		0	1	1	1	1	0
	mec1-100 stn1-∆C exo1∆	20	1.21962	1.07599	1.59438	1.29666	0.267645		0.00581894	**
		40	1.35819	1.26159	1.61022	1.41	0.179997		0.000261945	***
		60	1.39931	1.3483	1.53239	1.42667	0.0950451		1.90993e-05	***
									t-test mec1-100 stn1-∆C vs mec1-100 stn1-∆C mre11-H125N
		0	1	1	1	1	0
	mec1-100 stn1-∆C mre11-H125N	20	0.87774	0.66844	1.42382	0.99	0.390002		0.0061228	**
		40	1.14561	1.00072	1.52367	1.22333	0.27		0.000431492	***
		60	1.03576	0.92843	1.3158	1.09333	0.199999		4.44951e-05	***
	ARS607+3 kb
	Strain	Minutes				Mean	Std dev		p-value
		0	1	1	1	1	0
	wt	20	1.06591	0.99615	1.24794	1.10333	0.13
		40	0.98092	0.85212	1.31697	1.05	0.240002
		60	1.04243	0.9351	1.32247	1.1	0.199999
		0	1	1	1	1	0
	mec1-100	20	1.94243	1.8351	2.22247	2	0.199999
		40	2.49349	2.29493	3.01157	2.6	0.370001
		60	2.82546	2.76106	2.99348	2.86	0.119998
		0	1	1	1	1	0
	mec1-100 stn1-∆C	20	1.94243	1.8351	2.22247	2	0.199999
		40	2.49349	2.29493	3.01157	2.6	0.370001
		60	2.82546	2.76106	2.99348	2.86	0.119998
									t-test mec1-100 stn1-∆C vs mec1-100 stn1-∆C sgs1∆
		0	1	1	1	1	0
	mec1-100 stn1-∆C sgs1∆	20	1.24551	1.14392	1.51057	1.3	0.189301		0.0116661	*
		40	1.41819	1.32159	1.67022	1.47	0.179997		0.00892655	***
		60	1.57121	1.51755	1.71124	1.6	0.100003		0.000152237	***
									t-test mec1-100 stn1-∆C vs mec1-100 stn1-∆C exo1∆
		0	1	1	1	1	0
	mec1-100 stn1-∆C exo1∆	20	1.11786	0.96472	1.51743	1.2	0.285364		0.0164515	*
		40	1.16127	1.05177	1.44697	1.22	0.204042		0.00481259	***
		60	1.17107	1.07983	1.4091	1.22	0.170001		0.000166773	***
									t-test mec1-100 stn1-∆C vs mec1-100 stn1-∆C mre11-H125N
		0	1	1	1	1	0
	mec1-100 stn1-∆C mre11-H125N	20	0.90804	0.77387	1.25809	0.98	0.250002		0.00526495	**
		40	1.06955	0.95685	1.36359	1.13	0.209999		0.00391918	***
		60	1.21319	1.05756	1.61925	1.29667	0.29		0.000992302	***
	ctrl
	Strain	Minutes				Mean	Std dev		p-value
		0	1	1	1	1	0
	wt	20	1.14804	1.01387	1.49809	1.22	0.250002
		40	0.93331	0.77169	1.355	1.02	0.301163
		60	0.97455	0.80283	1.42262	1.06667	0.319998
		0	1	1	1	1	0
	mec1-100	20	0.98781	0.77866	1.53353	1.1	0.38974
		40	1.1247	0.99054	1.47476	1.19667	0.250003
		60	1.07758	0.94879	1.41363	1.14667	0.239997
		0	1	1	1	1	0
	mec1-100 stn1-∆C	20	1.16212	1.09773	1.33015	1.19667	0.119999
		40	1.07228	0.92738	1.45034	1.15	0.270004
		60	1.03491	0.91977	1.33533	1.09667	0.214554
		0	1	1	1	1	0
	mec1-100 stn1-∆C sgs1∆	20	0.88258	0.81281	1.06461	0.92	0.130004
		40	0.77804	0.64387	1.12809	0.85	0.250002
		60	0.86825	0.79042	1.07132	0.909997	0.145029
		0	1	1	1	1	0
	mec1-100 stn1-∆C exo1∆	20	1.00491	0.88977	1.30533	1.06667	0.214554
		40	0.9597	0.88457	1.15573	1	0.14
		60	0.83955	0.72685	1.13359	0.899997	0.209999
		0	1	1	1	1	0
	mec1-100 stn1-∆C mre11-H125N	20	1.05107	0.95983	1.2891	1.1	0.170001
		40	0.90652	0.75089	1.31258	0.989997	0.29
		60	0.93955	0.82685	1.23359	0.999997	0.209999

## Sheet: Fig. 6A
	Stn1 Recruitment at ARS305 and ARS607
	ARS305											***p<0,005
	Strain	Minutes				Mean	Std dev		p-value			**p<0,01
									t-test STN1-HA 0 vs 20,40,60			*p<0,05
		0	0.86675	0.76747	1.12579	0.920003	0.185001
	STN1-HA	20	2.60652	2.45089	3.01258	2.69	0.29		0.000876152	***
		40	3.53667	3.41861	3.84472	3.6	0.220001		8.60162e-05	***
		60	4.63213	4.44967	5.1082	4.73	0.339999		6.94194e-05	***
		0	0.93751	0.67187	1.63062	1.08	0.495003
	STN1-HA ku70∆	20	2.64228	2.49738	3.02034	2.72	0.270004
		40	3.52563	3.1446	4.51977	3.73	0.709999
		60	4.85948	4.728	5.20253	4.93	0.245
									t-test stn1-L60F-HA 0 vs 20,40,60			t-test STN1-HA vs stn1-L60F-HA
		0	0.74796	0.59502	1.14702	0.83	0.284998
	stn1-L60F-HA	20	3.6	3.34	4.29	3.74333	0.490951		0.000885056	***
		40	5.27372	4.83	5.94	5.34791	0.558706		0.000237357	***		0.00727235	**
		60	6.68221	6.22	7.41	6.77074	0.599919		0.000101323	***		0.00685791	**
		0	1.00243	0.8951	1.28247	1.06	0.199999
	stn1-L60F-HA ku70∆	20	3.6	3.28	4.44	3.77333	0.59911
		40	5.16198	4.94195	5.73607	5.28	0.410004
		60	6.4832	6.2095	7.1973	6.63	0.51
		0	0.88092	0.75212	1.21697	0.950003	0.240002
	no tag	20	1.00789	0.83616	1.45595	1.1	0.319997
		40	1.05895	0.79599	1.74505	1.2	0.489999
		60	1.18191	0.9431	1.805	1.31	0.444999
	ARS607
	Strain	Minutes				Mean	Std dev		p-value
									t-test STN1-HA 0 vs 20,40,60
		0	0.81548	0.39689	1.9	1.03746	0.775751
	STN1-HA	20	2.3391	2.11371	2.92719	2.46	0.42		0.0491573	*
		40	3.84258	3.77281	4.02461	3.88	0.130004		0.00332293	***
		60	4.63336	4.04305	6.17359	4.95	1.1		0.0073097	***
		0	0.81699	0.41987	1.85314	1.03	0.739997
	STN1-HA ku70∆	20	1.74396	1.30391	2.89213	1.98	0.819998
		40	3.65729	3.3353	4.49741	3.83	0.599997
		60	4.73093	4.24795	5.99112	4.99	0.899999
									t-test stn1-L60F-HA 0 vs 20,40,60			t-test STN1-HA vs stn1-L60F-HA
		0	0.9888	0.68828	1.77292	1.15	0.56
	stn1-L60F-HA	20	2.99	3.21	4.64	3.61333	0.895898		0.015625	*
		40	5.86	4.41	5.77	5.34667	0.812424		0.00180937	***		0.0366603	*
		60	7.72	8.04	8	7.92	0.174356		3.6937e-05	***		0.00988939	**
		0	0.81669	0.34444	2.04887	1.07	0.879997
	stn1-L60F-HA ku70∆	20	2.93	2.65	4.77	3.45	1.15169
		40	5.34	4.74	5.84	5.30667	0.550757
		60	7.31	7.24	9.01	7.85333	1.00231
		0	0.6788	0.37828	1.46292	0.84	0.56
	no tag	20	0.82123	0.41338	1.88539	1.04	0.759999
		40	0.93275	0.54636	1.9409	1.14	0.720001
		60	0.9882	0.53742	2.16438	1.23	0.84

## Sheet: Fig. 7 
		% ssDNA at ARS607
		ARS607
		Strain Minutes				Mean	Std dev		p-value
		wt							t-test wt vs pol12-216 pol1-236
		0	1	1	1	1	0
		20	1.51364	1.35265	1.93371	1.6	0.300002		0.00381762	***		***p<0,005
		40	2.40748	2.16345	2.77906	2.45	0.309999		0.00242284	***		**p<0,01
		60	2.48748	2.24345	2.85906	2.53	0.309999		0.0022266	***		*p<0,05
		mec1-100
		0	1	1	1	1	0
		20	2.47393	2.32429	2.70178	2.5	0.190091
		40	3.25438	3.10732	3.4783	3.28	0.186812
		60	3.44022	3.21194	3.78783	3.48	0.289998
		pol12-216 pol1-236							t-test pol12-216 pol1-236 vs mec1-100 pol12-216 pol1-236
		0	1	1	1	1	0
		20	2.77668	2.64286	2.98045	2.8	0.169999		0.0115468	*
		40	3.77677	3.66261	3.95061	3.79666	0.145027		0.00123704	***
		60	3.96727	3.81771	4.19502	3.99333	0.19		0.000442937	***
		mec1-100 pol12-216 pol1-236							t-test mec1-100 pol12-216 pol1-236 vs mec1-100 stn1-L60F pol12-216 pol1-236
		0	1	1	1	1	0
		20	3.42394	3.27438	3.65168	3.45	0.189995		0.00566356	*
		40	5.12234	4.92534	5.42232	5.15667	0.250262		0.00410755	***
		60	5.55597	5.41804	5.76599	5.58	0.175215		0.000656208	***
		mec1-100 stn1-L60F pol12-216 pol1-236							t-test mec1-100 stn1-L60F pol12-216 pol1-236 vs mec1-100 stn1-L60F
		0	1	1	1	1	0
		20	2.67677	2.55	2.85061	2.69246	0.150918		0.00512796	**
		40	3.91571	3.71891	4.21537	3.95	0.25		0.000451661	***
		60	3.98983	3.81664	4.25353	4.02	0.220002		0.00049434	***
		mec1-100 stn1-L60F
		0	1	1	1	1	0
		20	1.55815	1.31796	1.92389	1.6	0.305125
		40	2.08002	1.9462	2.28379	2.10334	0.169999
		60	2.26411	2.11551	2.49038	2.29	0.188771
		ARS607+0,5 kb
		Minutes				Mean	Std dev		p-value
		wt							t-test wt vs pol12-216 pol1-236
		0	1	1	1	1	0
		20	1.07746	0.96726	1.24528	1.09667	0.140002		0.000561035	***
		40	1.12081	0.87679	1.4924	1.16333	0.31		0.00135014	***
		60	1.25611	1.00421	1.63968	1.3	0.32		0.000560619	***
		mec1-100
		0	1	1	1	1	0
		20	1.56238	1.36558	1.86204	1.59667	0.25
		40	2.14963	1.93709	2.47327	2.18666	0.270002
		60	2.57497	2.43132	2.79371	2.6	0.182487
		pol12-216 pol1-236							t-test pol12-216 pol1-236 vs mec1-100 pol12-216 pol1-236
		0	1	1	1	1	0
		20	2.32403	2.19413	2.52184	2.34667	0.165024		0.000972903	***
		40	2.72603	2.60761	2.90636	2.74667	0.15044		0.000304654	***
		60	3.42394	3.27438	3.65168	3.45	0.189995		0.000333417	***
		mec1-100 pol12-216 pol1-236							t-test mec1-100 pol12-216 pol1-236 vs mec1-100 stn1-L60F pol12-216 pol1-236
		0	1	1	1	1	0
		20	3.42677	3.31261	3.60061	3.44666	0.145027		0.00118586	***
		40	4.74101	4.53634	5.05266	4.77667	0.260001		0.000320068	***
		60	5.38845	5.2074	5.66414	5.42	0.229998		0.000267127	***
		mec1-100 stn1-L60F pol12-216 pol1-236							t-test mec1-100 stn1-L60F pol12-216 pol1-236 vs mec1-100 stn1-L60F
		0	1	1	1	1	0
		20	2.39805	2.27211	2.58984	2.42	0.159998		0.000946176	***
		40	2.77011	2.65594	2.94395	2.79	0.145032		0.000275809	***
		60	3.37599	3.23822	3.58579	3.4	0.175025		0.000221181	***
		mec1-100 stn1-L60F
		0	1	1	1	1	0
		20	1.23734	1.10727	1.43539	1.26	0.16523
		40	1.06971	0.91498	1.30531	1.09667	0.196556
		60	1.21775	1.03263	1.49962	1.25	0.235159
		ARS607+1,7 kb
		Minutes				Mean	Std dev		p-value
		wt							t-test wt vs pol12-216 pol1-236
		0	1	1	1	1	0
		20	1.14668	1.01286	1.35045	1.17	0.169999
		40	1.32571	1.12891	1.62537	1.36	0.25		0.00256993	***
		60	1.35394	1.20438	1.58168	1.38	0.189995		0.00258381	***
		mec1-100
		0	1	1	1	1	0
		20	1.26786	1.10256	1.51958	1.29667	0.209997
		40	1.95276	1.83468	2.13256	1.97333	0.150002
		60	2.17394	2.02438	2.40168	2.2	0.189995
		pol12-216 pol1-236							t-test pol12-216 pol1-236 vs mec1-100 pol12-216 pol1-236
		0	1	1	1	1	0
		20	1.77257	1.61513	2.0123	1.8	0.200001		0.00915143	**
		40	2.57257	2.41513	2.8123	2.6	0.200001		0.00670373	**
		60	2.77608	2.52402	3.1599	2.82	0.320207		0.00231665	***
		mec1-100 pol12-216 pol1-236							t-test mec1-100 pol12-216 pol1-236 vs mec1-100 stn1-L60F pol12-216 pol1-236
		0	1	1	1	1	0
		20	2.47793	2.35124	2.67083	2.5	0.160934		0.00108535	***
		40	3.4658	3.28867	3.73552	3.49666	0.225018		0.00223797	***
		60	4.35845	4.1774	4.63414	4.39	0.229998		0.0008726	***
		mec1-100 stn1-L60F pol12-216 pol1-236							t-test mec1-100 stn1-L60F pol12-216 pol1-236 vs mec1-100 stn1-L60F
		0	1	1	1	1	0
		20	1.67314	1.63378	1.73307	1.68	0.0499989		0.0160133	*
		40	2.47491	2.38832	2.60676	2.49	0.109999		0.00125668	***
		60	2.79257	2.63513	3.0323	2.82	0.200001		0.000808383	***
		mec1-100 stn1-L60F
		0	1	1	1	1	0
		20	0.97089	0.74644	1.31267	1.01	0.285134
		40	0.99686	0.7684	1.34475	1.03667	0.29023
		60	1.10234	0.90534	1.40232	1.13667	0.250262
		ARS607+3kb
		Minutes				Mean	Std dev		p-value
		wt				mean	dev st
		0	1	1	1	1	0
		20	1.02727	0.87771	1.25502	1.05333	0.19
		40	0.96022	0.73194	1.30783	0.999997	0.289998
		60	1.03983	0.86664	1.30353	1.07	0.220002
		mec1-100				mean	dev st
		0	1	1	1	1	0
		20	1.36983	1.19664	1.63353	1.4	0.220002
		40	1.44022	1.21194	1.78783	1.48	0.289998
		60	1.40766	1.33681	1.51553	1.42	0.0899968
		pol12-216 pol1-236				mean	dev st		t-test pol12-216 pol1-236 vs mec1-100 pol12-216 pol1-236
		0	1	1	1	1	0
		20	1.46786	1.30256	1.71958	1.49667	0.209997		0.0012141	***
		40	1.42061	1.27104	1.64835	1.44667	0.19		0.000394746	***
		60	1.71983	1.54664	1.98353	1.75	0.220002		0.000414814	***
		mec1-100 pol12-216 pol1-236				mean	dev st		t-test mec1-100 pol12-216 pol1-236 vs mec1-100 stn1-L60F pol12-216 pol1-236
		0	1	1	1	1	0
		20	2.70874	2.5867	2.89456	2.73	0.155027		0.00281352	***
		40	3.75611	3.50421	4.13968	3.8	0.32		0.000417846	***
		60	4.08081	3.83679	4.4524	4.12333	0.31		0.000358854	***
		mec1-100 stn1-L60F pol12-216 pol1-236
		0	1	1	1	1	0
		20	1.61708	1.42816	1.90476	1.65	0.239999
		40	1.59008	1.47573	1.76419	1.61	0.145258
		60	1.62983	1.45664	1.89353	1.66	0.220002
		mec1-100 stn1-L60F
		0	1	1	1	1	0
		20	1.00175	0.83959	1.24866	1.03	0.205993
		40	0.95708	0.76816	1.24476	0.99	0.239999
		60	1.00257	0.84513	1.2423	1.03	0.200001
		cntrl
		Minutes				Mean	Std dev		p-value
		wt				mean	dev st
		0	1	1	1	1	0
		20	1.1712	1.00589	1.42291	1.2	0.209996
		40	0.95904	0.76225	1.25871	0.993333	0.25
		60	1.15257	0.99513	1.3923	1.18	0.200001
		mec1-100				mean	dev st
		0	1	1	1	1	0
		20	1.0614	0.80159	1.45702	1.10667	0.330052
		40	1.20944	0.95754	1.59301	1.25333	0.32
		60	1.03904	0.84225	1.33871	1.07333	0.25
		pol12-216 pol1-236				mean	dev st
		0	1	1	1	1	0
		20	1.09774	1.04653	1.17573	1.10667	0.0650609
		40	1.18766	1.11681	1.29553	1.2	0.0899968
		60	0.98316	0.80998	1.24686	1.01333	0.219997
		mec1-100 pol12-216 pol1-236
		0	1	1	1	1	0
		20	1.04297	0.83043	1.3666	1.08	0.269996
		40	1.0943	1.0233	1.2024	1.10667	0.0901882
		60	1.08884	0.9865	1.24466	1.10667	0.13
		mec1-100 stn1-L60F pol12-216 pol1-236
		0	1	1	1	1	0
		20	1.04297	0.83043	1.3666	1.08	0.269996
		40	1.0943	1.0233	1.2024	1.10667	0.0901882
		60	1.08884	0.9865	1.24466	1.10667	0.13
		mec1-100 stn1-L60F
		0	1	1	1	1	0
		20	1.10746	0.99726	1.27528	1.12667	0.140002
		40	1.03021	0.93575	1.17405	1.04667	0.12
		60	0.96786	0.80256	1.21958	0.996667	0.209997

## Sheet: Fig. 8
	Mre11 Recruitment at ARS305 and ARS607
	ARS305
	Minutes	Strains				Mean	Std Dev		p-value
												***p<0,005
	0	wt	0.66678	0.42047	1.91275	1	0.800001					**p<0,01
		stn1-L60F	0.68347	0.40021	2.11633	1.06667	0.919999					*p<0,05
		mec1-100	1.58341	1.42331	2.39329	1.8	0.52
		mec1-100 stn1-L60F	0.4181	0.01013	2.28	0.902743	1.21006
		NO TAG	1.22017	0.8507	3.08912	1.72	1.2
									t-test wt vs mec1-100
	40	wt	1.98593	1.59	3.2	2.25864	0.838931		0.00461301	***
		stn1-L60F	1.54034	1.19317	3.29649	2.01	1.12757
		mec1-100	7.37479	6.90524	9.74997	8.01	1.52504		t-test mec1-100 vs mec1-100 stn1-L60F
		mec1-100 stn1-L60F	4.08757	3.93055	4.88188	4.3	0.510002		0.0161829	*
		NO TAG	1.26012	1.0138	2.50608	1.59333	0.799999
									t-test wt vs mec1-100
	60	wt	2.00843	1.79291	3.09866	2.3	0.700004		0.000164586	***
		stn1-L60F	1.88485	1.48434	3.91082	2.42667	1.30082
		mec1-100	16.377	15.8426	19.0803	17.1	1.73571		t-test mec1-100 vs mec1-100 stn1-L60F
		mec1-100 stn1-L60F	9.34017	8.9707	11.2091	9.83999	1.19999		0.00398086	***
		NO TAG	1.19432	0.87719	2.7985	1.62334	1.03
	ARS607
	Minutes	Strains				Mean	Std Dev		p-value
	0	wt	0.67093	0.46464	1.71443	0.95	0.670003
		stn1-L60F	0.67676	0.4674	1.73584	0.96	0.680003
		mec1-100	1.25009	1.06535	2.18456	1.5	0.599999
		mec1-100 stn1-L60F	0.81679	0.55816	2.12505	1.16667	0.839998
		NO TAG	0.77177	0.54393	1.92429	1.08	0.740001
									t-test wt vs mec1-100
	40	wt	2.14045	1.9412	3.14835	2.41	0.647144		0.00107411	***
		stn1-L60F	1.52355	1.06787	3.82858	2.14	1.48
		mec1-100	7.73181	7.43008	9.25812	8.14	0.979999		t-test mec1-100 vs mec1-100 stn1-L60F
		mec1-100 stn1-L60F	4.70464	4.48386	5.8215	5.00333	0.717101		0.0110414	*
		NO TAG	0.771	0.41692	2.56208	1.25	1.15
									t-test wt vs mec1-100
	60	wt	1.99519	1.91278	2.41203	2.10667	0.267643		0.000145238	***
		stn1-L60F	2.20449	2.02301	3.12251	2.45	0.589434
		mec1-100	14.2252	13.7511	16.6237	14.8667	1.53999		t-test mec1-100 vs mec1-100 stn1-L60F
		mec1-100 stn1-L60F	8.72508	8.55882	9.56611	8.95	0.540001		0.00328342	***
		NO TAG	1.00012	0.74149	2.30839	1.35	0.840004
	Exo1 Recruitment at ARS305 and ARS607
	ARS305
	Minutes	Strains				Mean	Std Dev		p-value
	0	wt	0.31753	0.25903	0.61344	0.396667	0.189996
		stn1-L60F	0.61009	0.42535	1.54456	0.86	0.6
		mec1-100	0.27306	0.03632	1.47062	0.593333	0.768918
		mec1-100 stn1-L60F	0.46673	0.33126	1.15201	0.65	0.44
		NO TAG	0.19288	0.16297	0.34415	0.233333	0.0971283
									t-test wt vs mec1-100
	40	wt	3.76	3.38102	4.63155	3.92419	0.641229		0.000666032	***
		stn1-L60F	3.4	3.29045	4.16478	3.61841	0.47633
		mec1-100	9.65513	9.37803	11.0568	10.03	0.899975		t-test mec1-100 vs mec1-100 stn1-L60F
		mec1-100 stn1-L60F	7.2834	7.2	7.96868	7.48403	0.421788		0.0113625	*
		NO TAG	0.98425	0.81491	1.74	1.17972	0.492549
									t-test wt vs mec1-100
	60	wt	3.52535	3.29523	4.68942	3.83667	0.747416		0.000189982	***
		stn1-L60F	3.25843	2.79651	5.59505	3.88333	1.50028
		mec1-100	14.9972	14.5836	17.0893	15.5567	1.34328		t-test mec1-100 vs mec1-100 stn1-L60F
		mec1-100 stn1-L60F	10.73	10.6056	11.48	10.9385	0.473031		0.00493873	***
		NO TAG	0.98425	0.81491	1.84085	1.21334	0.549999
	ARS607
	Minutes	Strains				Mean	Std Dev		p-value
	0	wt	0.63013	0.35918	2.00069	0.996667	0.88
		stn1-L60F	0.81763	0.53745	2.23492	1.19667	0.910001
		mec1-100	0.64761	0.41669	1.8157	0.96	0.749999
		mec1-100 stn1-L60F	0.78844	0.5606	1.94096	1.09667	0.740001
		NO TAG	0.84262	0.59323	2.10416	1.18	0.809999
									t-test wt vs mec1-100
	40	wt	3.35931	3.06065	4.87004	3.76333	0.97		0.000216104	***
		stn1-L60F	3.90843	3.69291	4.99866	4.2	0.700004
		mec1-100	12.2201	12.0107	13.2792	12.5033	0.680029		t-test mec1-100 vs mec1-100 stn1-L60F
		mec1-100 stn1-L60F	8.86005	8.60136	10.1686	9.21	0.840185		0.00618157	**
		NO TAG	0.51177	0.28393	1.66429	0.819997	0.740001
									t-test wt vs mec1-100
	60	wt	3.69678	3.45047	4.94275	4.03	0.800001		0.000219225	***
		stn1-L60F	4.01267	3.65244	5.83489	4.5	1.17
		mec1-100	15.41	14.96	17.6085	15.9928	1.41718		t-test mec1-100 vs mec1-100 stn1-L60F
		mec1-100 stn1-L60F	11.236	10.9742	12.5598	11.59	0.850011		0.00992098	**
		NO TAG	1.47346	1.20252	2.84402	1.84	0.879997
	Sgs1 Recruitment at ARS305 and ARS607
	ARS305
	Minutes	Strains				Mean	Std Dev		p-value
	0	wt	0.77022	0.73589	0.94389	0.816667	0.111508
		stn1-L60F	0.7467	0.68512	1.05819	0.830003	0.2
		mec1-100	0.88835	0.84525	1.1064	0.946667	0.140002
		mec1-100 stn1-L60F	0.63004	0.54383	1.06613	0.746667	0.280001
		NO TAG	0.87919	0.82685	1.14396	0.95	0.170001
									t-test wt vs mec1-100
	40	wt	2.30506	2.17575	2.95919	2.48	0.419997		0.0270918	*
		stn1-L60F	2.01091	1.84157	2.86751	2.24	0.549999
		mec1-100	3.52423	3.37953	4.25624	3.72	0.469999		t-test mec1-100 vs mec1-100 stn1-L60F
		mec1-100 stn1-L60F	1.85504	1.76268	2.32228	1.98	0.299999		0.00567308	**
		NO TAG	0.91753	0.85903	1.21344	0.996667	0.189996
									t-test wt vs mec1-100
	60	wt	1.74169	1.69858	1.95973	1.8	0.14		0.000376042	***
		stn1-L60F	1.45256	1.31401	2.15342	1.64	0.450002
		mec1-100	4.74423	4.59953	5.47624	4.94	0.469999		t-test mec1-100 vs mec1-100 stn1-L60F
		mec1-100 stn1-L60F	2.92337	2.84947	3.29716	3.02333	0.240002		0.00326238	***
		NO TAG	1.26752	1.22134	1.50114	1.33	0.149999
	ARS607
	Minutes	Strains				Mean	Std Dev		p-value
	0	wt	0.94985	0.91524	1.12491	0.996667	0.112402
		stn1-L60F	1.05002	1.01307	1.23691	1.1	0.119998
		mec1-100	0.94002	0.90307	1.12691	0.99	0.119998
		mec1-100 stn1-L60F	1.06418	1.03031	1.2355	1.11	0.11
		NO TAG	1.05002	1.01307	1.23691	1.1	0.119998
									t-test wt vs mec1-100
	40	wt	2.07093	1.86464	3.11443	2.35	0.670003		0.00724716	**
		stn1-L60F	2.04172	1.92472	2.63356	2.2	0.380004
		mec1-100	4.79926	4.59913	5.81161	5.07	0.650002		t-test mec1-100 vs mec1-100 stn1-L60F
		mec1-100 stn1-L60F	2.44924	2.28606	3.2747	2.67	0.530003		0.00772572	**
		NO TAG	1.15585	1.11583	1.35832	1.21	0.129998
									t-test wt vs mec1-100
	60	wt	2.24589	2.13197	2.82215	2.4	0.37		0.000338058	***
		stn1-L60F	2.04007	1.89228	2.78765	2.24	0.480001
		mec1-100	5.73172	5.61472	6.32356	5.89	0.380004		t-test mec1-100 vs mec1-100 stn1-L60F
		mec1-100 stn1-L60F	3.31508	3.14882	4.15611	3.54	0.540001		0.00351579	***
		NO TAG	1.1567	1.09512	1.46819	1.24	0.2

## Sheet: Fig. 9 A
	Stn1 Recruitment at DSB
	DSB+0,6 kb
	Strain	Hours					Mean	Std dev		p-value
		0	0.58065	0.72061	0.48874		0.596667	0.116762					***p<0,005
	wt	1	2.08398	2.57353	1.76249		2.14	0.408412					**p<0,01
		2	3.54828	4.08767	3.19405		3.61	0.449996					*p<0,05
		3	7.33611	7.71968	7.08421		7.38	0.32
										t-test wt vs stn1-L60F
		0	0.35885	0.82	0.22		0.466283	0.314096
	stn1-L60F	1	2.11756	2.37193	1.95051		2.14667	0.212212
		2	5.23	6.13	5.13		5.49667	0.550757		0.0100713	*
		3	8.72866	9.25	8.25		8.74289	0.500152		0.0164607	*
		0	0.58628	0.70615	0.50757		0.6	0.0999984
	no tag	1	1.18125	1.31598	1.09277		1.19667	0.112401
		2	1.31306	1.60675	1.12019		1.34667	0.245015
		3	1.47136	1.72165	1.30699		1.5	0.208808
	DSB+1,8kb
	Strain	Hours					Mean			p-value
		0	0.76924	1.00897	0.6118		0.79667	0.200001
	wt	1	2.45509	2.8476	2.19731		2.5	0.327463
		2	3.9379	4.7	3.1		3.91263	0.800299
		3	8.23061	8.45835	8.08104		8.25667	0.19
										t-test wt vs stn1-L60F
		0	0.72943	0.90922	0.61135		0.75	0.149997
	stn1-L60F	1	2.94306	3.23675	2.75019		2.97667	0.245015
		2	6.19527	6.70273	5.862		6.25333	0.423362		0.0110075	*
		3	9.20368	9.66673	8.89959		9.25667	0.386305		0.0158207	*
		0	0.75478	1.0043	0.59092		0.783333	0.208164
	no tag	1	1.58473	1.7182	1.49707		1.6	0.111353
		2	1.49287	1.55516	1.45197		1.5	0.0519632
		3	1.76708	2.05476	1.57816		1.8	0.239999

## Sheet: Fig. 9C
	DSB+0,15 kb
		Strain	Hours				Mean	Std dev		p-value			***p<0,005
													**p<0,01
		wt	0	4.6908	7.36381	2.93539	4.99667	2.23					*p<0,05
			2	48.0053	54.4256	43.789	48.74	5.35622
			4	72.1549	79.5408	67.3044	73	6.16182
										t-test wt vs stn1-L60F
		stn1-L60F	0	3.1638	6.56799	0.9282	3.55333	2.84
			2	39.6749	49.42	33.2751	40.79	8.13001
			4	54.4416	63.1671	48.7113	55.44	7.27943		0.0332455	*
										t-test wt vs stn1-∆C
		stn1-∆C	0	3.9205	5.84	1.34	3.70017	2.25808
			2	59.3478	65.5135	56.24	60.3671	4.72003		0.0477852	*
			4	84.6424	90.5638	81.34	85.5154	4.67346		0.0486636	*
	DSB+0,9 kb
		Strain	Hours				Mean	Std dev		p-value
		wt	0	2.64578	6.26573	0.26849	3.06	3.02
			2	43.2651	49.9495	38.8754	44.03	5.57653
			4	69.5373	77.6882	64.1845	70.47	6.79999
										t-test wt vs stn1-L60F
		stn1-L60F	0	2.58714	5.99132	0.35154	2.97667	2.84
			2	31	37.24	30.3004	32.8468	3.82067		0.0456781	*
			4	50	62.89	49.6811	54.1904	7.53579		0.0499221	*
										t-test wt vs stn1-∆C
		stn1-∆C	0	2.84087	6.32896	0.55017	3.24	2.91
			2	59.2455	66.3056	54.609	60.0534	5.89		0.0267398	*
			4	87.3936	92.1687	84.2577	87.94	3.9837		0.0184676	*
	DSB+1,7 kb
		Strain	Hours				Mean	Std dev		p-value
		wt	0	3.32167	6.97757	0.92076	3.74	3.05
			2	36.2929	40.31	33.03	36.5443	3.64651
			4	68.3581	73.14	63.87	68.456	4.63578
										t-test wt vs stn1-L60F
		stn1-L60F	0	3.00636	6.4465	0.74714	3.4	2.87
			2	26.3681	31.1912	23.2007	26.92	4.02374		0.0373	*
			4	53.7213	60.0023	49.5965	54.44	5.24		0.0255859	*
										t-test wt vs stn1-∆C
		stn1-∆C	0	3.09675	6.62081	0.78244	3.5	2.94
			2	48.0133	52.6162	44.9905	48.54	3.84004		0.0171967	*
			4	79.1939	85.7146	74.9116	79.94	5.44001		0.0496668	*
	DSB+8,9 kb
		Strain	Hours				Mean	Std dev		p-value
		wt	0	2.8971	5.89375	0.92915	3.24	2.5
			2	6.61419	9.89851	4.45731	6.99	2.74
			4	38.7588	45.7895	34.1416	39.5633	5.86548
										t-test wt vs stn1-L60F
		stn1-L60F	0	2.14455	5.10524	0.20021	2.48333	2.47
			2	4.5943	7.93588	2.39982	4.97667	2.78777		0.0190277	*
			4	22.0389	27.9618	18.1493	22.7167	4.94124		0.030108	*
		stn1-∆C	0	2.62321	6.00343	0.40336	3.01	2.82
			2	8.86836	11.6792	7.02242	9.18999	2.34499
			4	60.8068	73.2444	52.6388	62.23	10.3763
	DSB+15 kb
		Strain	Hours				Mean	Std dev		p-value
		wt	0	2.75794	6.32993	0.41213	3.16667	2.98
			2	2.97426	4.77225	1.79349	3.18	1.5
			4	4.95079	9.92522	1.68398	5.52	4.15
		stn1-L60F	0	2.75162	5.79621	0.75217	3.1	2.54
			2	2.84224	4.30835	1.87942	3.01	1.22312
			4	5.54872	11.59	1.58132	6.24001	5.04002
										t-test wt vs stn1-∆C
		stn1-∆C	0	3.53706	5.92238	1.97056	3.81	1.99
			2	3.55932	7.32311	1.08757	3.99	3.14
			4	23.552	29.3895	19.7185	24.22	4.86998		0.00716988	**

## Sheet: Fig. 9D
	Mre11 Recruitment at DSB
	DSB+0,2 kb
		Strain	Hours				Mean	Std dev		p-value
										t-test wt vs stn1-L60F
		wt	0	3.50648	1.82191	6.07161	3.8	2.14					***p<0,005
			2	215.213	197.666	241.931	218.27	22.2903		0.00838191	**		**p<0,01
			3	209.39	192.308	235.401	212.366	21.7001		0.0149223	*		*p<0,05
			0	2.29838	1.14122	4.0604	2.5	1.47
		stn1-L60F	2	150.625	144.091	160.574	151.763	8.30025
			3	155.703	148.697	166.371	156.924	8.90001
										t-test wt vs stn1-∆C
			0	3.20798	2.10592	4.8861	3.4	1.4
		stn1-∆C	2	305.88	290.419	329.421	308.573	19.64		0.00623392	**
			3	293.016	282.318	309.306	294.88	13.5902		0.00505148	**
			0	2.19312	0.77619	4.3507	2.44	1.8
		NO TAG	2	3.30374	1.60342	5.89284	3.6	2.16
			3	3.76533	1.84461	6.69006	4.1	2.44
	DSB+0,6 kb
		Strain	Hours				Mean	Std dev		p-value
										t-test wt vs stn1-L60F
		wt	0	3.69426	2.51349	5.49225	3.9	1.5
			2	180.445	170.086	196.219	182.25	13.1597		0.00472689	**
			3	157.986	143.904	179.43	160.44	17.8897		0.00798615	**
		stn1-L60F	0	4.06421	3.2849	5.25088	4.2	0.989999
			2	125.923	117.792	138.305	127.34	10.3297
			3	94.7778	84.0327	111.139	96.6498	13.6498
										t-test wt vs stn1-∆C
		stn1-∆C	0	2.00134	0.63165	4.08701	2.24	1.74
			2	304.635	268.393	359.821	310.95	46.0399		0.0096231	**
			3	293.92	258.741	347.488	300.05	44.6899		0.00736803	**
		NO TAG	0	1.36147	0.56642	2.57211	1.5	1.01
			2	2.16134	0.79165	4.24701	2.4	1.74
			3	2.73706	1.17056	5.12238	3.01	1.99
	DSB+1,8 kb
		Strain	Hours				Mean	Std dev		p-value
		wt	0	1.88479	1.22355	2.89166	2	0.840002
			2	34.8704	28.5021	44.5675	35.98	8.08997
			3	47.3823	35.2282	65.8896	49.5	15.44
		stn1-L60F	0	0.92456	0.49161	1.58382	0.999997	0.549999
			2	27.2341	20.9445	36.8114	28.33	7.99002
			3	42.4711	35.0165	53.8224	43.77	9.47
		stn1-∆C	0	1.0793	0.38658	2.13412	1.2	0.88
			2	58.0014	51.696	67.6026	59.1	8.01
			3	96.1086	90.189	105.122	97.1399	7.51972
		NO TAG	0	0.78262	1.06237	2.65501	1.5	1.01
			2	1.97541	1.03079	3.4138	2.14	1.2
			3	1.09576	0.4975	2.00674	1.2	0.760001
	Exo1 Recruitment at DSB
	DSB+0,2 kb
		Strain	Hours				Mean	Std dev		p-value
		wt	0	1.84693	1.29272	4.65035	2.59667	1.8
			2	21.2254	20.3202	25.8044	22.45	2.94004
			3	23.477	20.533	27.96	23.99	3.73998
										t-test wt vs stn1-L60F
		stn1-L60F	0	1.82568	0.25132	4.223	2.1	2
			2	14.5972	11.8263	18.8165	15.08	3.52002		0.0496497	*
			3	16.3104	12.1	18.84	15.7501	3.40475		0.0477388	*
										t-test wt vs stn1-∆C
		stn1-∆C	0	2.61475	2.22116	3.21408	2.68333	0.5
			2	29.0236	26.7487	32.4877	29.42	2.88996		0.0428842	*
			3	32.94	28.7398	36.7824	32.8207	4.02263		0.0495802	*
		NO TAG	0	2.85997	1.4824	4.95762	3.1	1.75
			2	3.31484	2.25214	4.93302	3.5	1.35
			3	4.50967	2.38428	7.74605	4.88	2.7
	DSB+0,6
		Strain	Hours				Mean	Std dev		p-value
		wt	0	3.1445	1.85033	5.11517	3.37	1.64406		t-test wt vs stn1-L60F
			2	29.4339	27.5627	32.2834	29.76	2.37718		0.0223621	*
			3	32.3314	29.5269	36.6018	32.82	3.56267		0.0355541	*
		stn1-L60F	0	3.11506	1.82408	5.08086	3.34	1.64
			2	22.4036	20.5301	25.2564	22.73	2.38
			3	23.2617	20.4593	27.5289	23.75	3.56
										t-test wt vs stn1-∆C
		stn1-∆C	0	4.29277	2.52948	6.97776	4.6	1.89857
			2	35.0467	33.1339	37.9594	35.38	2.42995		0.045767	*
			3	39.2763	37.82	41.4938	39.53	1.85		0.0443345	*
			0	3.95316	2.13477	6.72206	4.27	2.31
		NO TAG	2	4.40494	2.53931	7.24575	4.73	2.37
			3	8.35808	6.45309	11.2588	8.68999	2.41999
	DSB+1,8 kb
		Strain	Hours				Mean	Std dev		p-value
										t-test wt vs stn1-L60F
		wt	0	2.74763	1.29921	4.95316	3	1.84
			2	26.9699	24.6162	30.5539	27.38	2.99002		0.0127452	*
			3	29.1416	27.1422	32.1862	29.49	2.53998		0.0159722	*
		stn1-L60F	0	2.82431	1.24207	5.23361	3.1	2.01
			2	18.1957	16.6213	20.593	18.47	2.00001
			3	21.0494	19.1523	23.9382	21.38	2.41001
										t-test wt vs stn1-∆C
		stn1-∆C	0	3.26284	2.47566	4.4615	3.4	1
			2	35.1284	31.7908	40.2108	35.71	4.24002		0.0497731	*
			3	39.172	37.1175	42.3005	39.53	2.60998		0.00880833	**
		NO TAG	0	3.43391	1.90678	5.75931	3.7	1.94
			2	4.65272	3.29089	6.72639	4.89	1.73
			3	4.91489	3.45073	7.14439	5.17	1.86
	Sgs1 Recruitment at DSB
	DSB+0,2 kb
		Strain	Hours				Mean	Std dev		p-value
										t-test wt vs stn1-L60F
			0	0.94689	0.71861	1.2945	0.986667	0.289998
		WT	2	5.51672	5.11525	6.12803	5.58667	0.51		0.0108309	*
			3	5.01	4.75133	5.48609	5.08247	0.372703		0.00996247	*
			0	0.80337	0.53572	1.21091	0.85	0.340002
		stn1-L60F	2	3.93199	3.65648	4.35152	3.98	0.349998
			3	3.69337	3.42572	4.10091	3.74	0.340002
										t-test wt vs stn1-∆C
		stn1-∆C	0	0.99576	0.79927	1.29497	1.03	0.249618
			2	7.54686	7.24188	8.01125	7.6	0.387428		0.00552566	**
			3	7.20424	6.65466	8.0411	7.3	0.698163		0.00832035	**
		NO TAG	0	0.97354	0.87908	1.11738	0.99	0.12
			2	0.9812	0.81589	1.23291	1.01	0.209996
			3	1.16297	0.95043	1.4866	1.2	0.269996
	DSB+0,6
		Strain	Hours				Mean	Std dev		p-value
										t-test wt vs stn1-L60F
		wt	0	0.46788	0.16875	0.92337	0.52	0.38
			2	5.73027	5.10053	6.6892	5.84	0.799999		0.0223227	*
			3	5.85377	5.53102	6.34521	5.91	0.409997		0.0190268	*
		stn1-L60F	0	0.28199	0.00648	0.70152	0.329997	0.349998
			2	3.73456	3.30161	4.39382	3.81	0.549999
			3	3.99788	3.69875	4.95	4.21554	0.653406
										t-test wt vs stn1-∆C
			0	0.50199	0.22648	0.92152	0.549997	0.349998
		stn1-∆C	2	7.41222	6.90842	8.17936	7.5	0.640001		0.048492	*
			3	7.88536	7.3422	8.71243	7.98	0.69		0.0110999	*
		NO TAG	0	0.45788	0.15875	0.91337	0.51	0.38
			2	0.69925	0.40799	1.14275	0.749997	0.369999
			3	0.89102	0.55253	1.40644	0.949997	0.429999
	DSB+1,8 kb
		Strain	Hours				Mean	Std dev		p-value
										t-test wt vs stn1-L60F
		wt	0	0.31708	0.12816	0.60476	0.35	0.239999
			2	4.71828	4.39	5.25767	4.78865	0.438094		0.0487428	*
			3	5.62416	5.24632	6.19952	5.69	0.479999		0.0122996	*
		stn1-L60F	0	0.37571	0.17891	0.67537	0.409997	0.25
			2	3.78651	3.47951	4.25398	3.84	0.389996
			3	4.05377	3.73102	4.54521	4.11	0.409997
										t-test wt vs stn1-∆C
		stn1-∆C	0	0.52337	0.25572	0.93091	0.57	0.340002
			2	7.16244	6.43036	8.27719	7.29	0.929999		0.0135386	*
			3	7.33279	6.94707	7.92013	7.4	0.489999		0.0124676	*
		NO TAG	0	0.36337	0.09572	0.77091	0.41	0.340002
			2	0.85708	0.66816	1.14476	0.89	0.239999
			3	0.89337	0.62572	1.30091	0.94	0.340002
